# Supplementary material for: Incidence of Acute Myocardial Infarction in Hungary: A Nationwide Study
Source: J Clin Med. 2026 Mar 18;15(6):2318. doi: 10.3390/jcm15062318 (PMC13026180; doi:10.3390/jcm15062318)
Supplement: Supplementary file 1 [file jcm-15-02318-s001.zip]

Archive with 1 entries (1 files):
- jcm-4168418-supplementary.pdf
